# Supplementary material for: Characterization of fibroblast-like synoviocytes from the synovial fluid of patients affected by juvenile idiopathic arthritis
Source: Rheumatology (Oxford). 2025 May 23;64(9):5162–71. doi: 10.1093/rheumatology/keaf266 (PMC12407239; doi:10.1093/rheumatology/keaf266)
Supplement: keaf266_Supplementary_Data [file keaf266_supplementary_data.zip]

Archive with 2 entries (1 files):
- keaf266_Supplementary_Data/
- keaf266_Supplementary_Data/rhe-24-3020-File002.xlsx
