# Supplementary material for: Characterization of fibroblast-like synoviocytes from the synovial fluid of patients affected by juvenile idiopathic arthritis
Source: Rheumatology (Oxford). 2025 May 23;64(9):5162–71. doi: 10.1093/rheumatology/keaf266 (PMC12407239; doi:10.1093/rheumatology/keaf266)
Supplement: keaf266_Supplementary_Data [file keaf266_supplementary_data.zip › keaf266_Supplementary_Data/rhe-24-3020-File002.xlsx]

## Sheet: Table S1
	Table S1. Clinical Data of Individual Patients with JIA
	Patients	Age	Sex	Diagnosis	Therapy
	Pt.1	17.6	M	Oligoartrithis	None
	Pt.2	17.9534	F	Oligoartrithis	None
	Pt.3	15.4	F	Polyarthritis RF-	DMARD (MTX)
	Pt.4	17.9945	F	Polyarthritis RF-	DMARD (MTX)
	Pt.5	17.8384	M	Polyarthritis RF-	Biologic (TOCI)
	Pt.6	9.33973	F	Polyarthritis RF-	Biologic (ETA)
	Pt.7	11.0877	F	Systemic JIA	Biologic (TOCI)
	Summary of age, sex, diagnosis, and therapy at sampling for each patient enrolled in the study
	Abbreviations: MTX, Methotrexate; TOCI, Tocilizumab; ETA, Etanercept
